# Supplementary material for: Acute Paraoxon-Induced Neurotoxicity in a Mouse Survival Model: Oxidative Stress, Dopaminergic System Alterations and Memory Deficits
Source: Int J Mol Sci. 2024 Nov 14;25(22):12248. doi: 10.3390/ijms252212248 (PMC11594717; doi:10.3390/ijms252212248)
Supplement: Supplementary file 1 [file ijms-25-12248-s001.zip]

Archive with 1 entries (1 files):
- ijms-3293735-supplementary.pdf
